# Supplementary material for: PPE51 Is Involved in the Uptake of Disaccharides by Mycobacterium tuberculosis
Source: Cells. 2020 Mar 3;9(3):603. doi: 10.3390/cells9030603 (PMC7140425; doi:10.3390/cells9030603)
Supplement: Supplementary file 1 [file cells-09-00603-s001.zip]

Archive with 2 entries (2 files):
- Korycka et al - Supplementary Materials-R1.pdf
- Table S3.xlsx
