# Supplementary material for: PPE51 Is Involved in the Uptake of Disaccharides by Mycobacterium tuberculosis
Source: Cells. 2020 Mar 3;9(3):603. doi: 10.3390/cells9030603 (PMC7140425; doi:10.3390/cells9030603)
Supplement: Supplementary file 1 [file cells-09-00603-s001.zip › Table S3.xlsx]

## Sheet: Arkusz1
MTB1_vs_CTRL
Chromosome	Region	Type	Reference	Allele	Reference allele	Length	Zygosity	Count	Coverage	Frequency	Forward read count	Reverse read count	Forward/reverse balance	Average quality	Read count	Read coverage	# unique start positions	# unique end positions	BaseQRankSum	Read position test probability	Read direction test probability	Hyper-allelic	Homopolymer	Homopolymer length	Control count	Control coverage	Control frequency
NC_000962	840496	SNV	C	G	No	1	Homozygous	8	8	100	3	7	0.3	33.88	10	10	7	8		1	1	no	No	1	1	1	100
NC_000962	2020000	SNV	C	A	No	1	Homozygous	25	25	100	19	20	0.49	31.16	39	39	23	22		1	1	no	No	1	0	35	0
MTB2_vs_CTRL
Chromosome	Region	Type	Reference	Allele	Reference allele	Length	Zygosity	Count	Coverage	Frequency	Forward read count	Reverse read count	Forward/reverse balance	Average quality	Read count	Read coverage	# unique start positions	# unique end positions	BaseQRankSum	Read position test probability	Read direction test probability	Hyper-allelic	Homopolymer	Homopolymer length	Control count	Control coverage	Control frequency
NC_000962	3502079	SNV	G	T	No	1	Homozygous	53	54	98.15	38	42	0.48	30.7	81	82	34	43		1	1	no	No	1	0	89	0
NC_000962	3821925	SNV	C	T	No	1	Homozygous	44	45	97.78	35	24	0.41	31.77	60	61	36	37		1	1	no	No	1	0	53	0
MTB7_vs_CTRL
Chromosome	Region	Type	Reference	Allele	Reference allele	Length	Zygosity	Count	Coverage	Frequency	Forward read count	Reverse read count	Forward/reverse balance	Average quality	Read count	Read coverage	# unique start positions	# unique end positions	BaseQRankSum	Read position test probability	Read direction test probability	Hyper-allelic	Homopolymer	Homopolymer length	Control count	Control coverage	Control frequency
NC_000962	623472	SNV	A	G	No	1	Homozygous	20	20	100	15	19	0.44	35.25	34	34	11	12		1	1	no	No	1	0	0	NaN
NC_000962	623508	SNV	C	G	No	1	Homozygous	14	14	100	12	12	0.5	36.29	24	24	9	12		1	1	no	No	1	1	1	100
NC_000962	840496	SNV	C	G	No	1	Homozygous	12	12	100	6	12	0.33	34.08	18	18	7	11		1	1	no	No	1	1	1	100
NC_000962	2251966	SNV	A	C	No	1	Homozygous	46	46	100	34	33	0.49	35.93	67	67	38	37		1	1	no	No	1	1	48	2.08
NC_000962	3160953	SNV	T	G	No	1	Homozygous	81	82	98.78	59	67	0.47	35.77	126	128	57	65		1	1	no	No	1	0	81	0
NC_000962	3501988	Deletion	G	-	No	1	Homozygous	57	59	96.61	42	33	0.44	30.28	76	78	40	41		1	1	no	No	1	0	68	0
NC_000962	3678746	SNV	G	A	No	1	Homozygous	49	49	100	30	37	0.45	34.88	67	67	30	35		1	1	no	No	1	0	63	0
MTB10_vs_CTRL
Chromosome	Region	Type	Reference	Allele	Reference allele	Length	Zygosity	Count	Coverage	Frequency	Forward read count	Reverse read count	Forward/reverse balance	Average quality	Read count	Read coverage	# unique start positions	# unique end positions	BaseQRankSum	Read position test probability	Read direction test probability	Hyper-allelic	Homopolymer	Homopolymer length	Control count	Control coverage	Control frequency
NC_000962	623472	SNV	A	G	No	1	Homozygous	8	8	100	6	8	0.43	33.88	14	14	8	7		1	1	no	No	1	0	0	NaN
NC_000962	840496	SNV	C	G	No	1	Homozygous	17	17	100	7	13	0.35	34.41	20	20	15	15		1	1	no	No	1	1	1	100
NC_000962	2975870	SNV	G	T	No	1	Homozygous	41	42	97.62	24	33	0.42	34.71	57	58	30	28		1	1	no	No	1	0	49	0
NC_000962	3479867	SNV	G	C	No	1	Homozygous	37	37	100	26	21	0.45	34.32	47	47	30	33		1	1	no	No	1	0	58	0
NC_000962	3502041	SNV	C	A	No	1	Homozygous	35	36	97.22	22	25	0.47	31.54	47	48	22	30		1	1	no	No	1	0	74	0
MTB15_vs_CTRL
Chromosome	Region	Type	Reference	Allele	Reference allele	Length	Zygosity	Count	Coverage	Frequency	Forward read count	Reverse read count	Forward/reverse balance	Average quality	Read count	Read coverage	# unique start positions	# unique end positions	BaseQRankSum	Read position test probability	Read direction test probability	Hyper-allelic	Homopolymer	Homopolymer length	Control count	Control coverage	Control frequency
NC_000962	840496	SNV	C	G	No	1	Homozygous	14	14	100	4	14	0.22	34.14	18	18	12	11		1	1	no	No	1	1	1	100
NC_000962	2030089	Deletion	C	-	No	1	Homozygous	62	72	86.11	33	42	0.44	33.21	75	86	42	47		1	0.96	no	No	1	0	34	0
NC_000962	4118640	SNV	C	A	No	1	Homozygous	63	63	100	49	36	0.42	34.13	85	85	36	54		1	1	no	No	1	0	38	0
MTB22_vs_CTRL
Chromosome	Region	Type	Reference	Allele	Reference allele	Length	Zygosity	Count	Coverage	Frequency	Forward read count	Reverse read count	Forward/reverse balance	Average quality	Read count	Read coverage	# unique start positions	# unique end positions	BaseQRankSum	Read position test probability	Read direction test probability	Hyper-allelic	Homopolymer	Homopolymer length	Control count	Control coverage	Control frequency
NC_000962	3502077	SNV	T	C	No	1	Homozygous	38	38	100	27	34	0.44	35.55	61	61	29	32		1	1	no	No	1	0	89	0

## Sheet: diferences determined by sequen
	Rv-T-6 mutants	T-6/1	T-6/2	T-6/7	T-6/10	T-6/15	T-6/22	H37RV
71/72	2030089C	C	C	C	C	-	C	ND
						PE19
						YP_177837.1:c.187delC
						YP_177837.1:p.Gln63fs
53/54	2020000C	A	C	C	C	C	C	ND
		eccC5
		YP_007410461.1:c.744C>A
		YP_007410461.1:p.Asp248Glu
57/58	3821925T	T	C	C	C	C	C	C
		Rv3402c
		NP_217919.1:c.138_139insG
		NP_217919.1:p.Pro48fs
61/62	2251966A	A	ND	g.2251966A>C	A	A	A	A
61/62	g.2251999A>G	G	G	G	G	G	G	G
65/66	3678746G	C	C	ND	C	C	C	C
55/56	3501988G	G	G	-	G	G	G	ND
				PPE51
				YP_177935.1:c.196delG
				YP_177935.1:p.Ala66fs
55/56	3502041C	C	C	C	A	C	C	ND
					PPE51
					YP_177935.1:c.248C>A
					YP_177935.1:p.Thr83Lys
55/56	3502077T	T	T	T	T	T	C	ND
							PPE51
							YP_177935.1:c.284T>C
							YP_177935.1:p.Leu95Pro
55/56	3502079G	G	T	G	G	G	G	ND
			PPE51
			YP_177935.1:c.286G>T
			YP_177935.1:p.Ala96Ser
97/98	2883982A	A	A	A	A	A	A	A
93/94	3749937T	T	T	T	T	T	T	T
87/88	1235084T	T	T	T	T	T	T	T
67/68	2975870G	G	G	G	g.2975870G>T	G	G	G
63/64	3160953T	T	T	G	T	T	T	T
				mqo
				NP_217368.1:c.1109A>C
				NP_217368.1:p.Glu370Ala
69/70	3479867G	G	G	G	C	G	G	G
					moaD1
					YP_177928.1:c.168G>C
					brak danych
73/74	4118640C	C	C	C	C	A	C	C
						Rv3678A
						YP_178004.1:c.52G>T
						YP_178004.1:p.Ala18Ser
79/80	1396344T	T	T	T	T	T	T	T
85/86	110249G	G	G	G	G	G	G	G
81/82	2966409A	T	T	T	T	T	T	T
89/90	2917709A	A	ND	ND	A	A	A	A
95/96	726335T	T	ND (T)	ND (T)	ND (T)	T	T	T
	ND-not determined
